# Supplementary material for: Microaerobic Lifestyle at Nanomolar O2 Concentrations Mediated by Low-Affinity Terminal Oxidases in Abundant Soil Bacteria
Source: mSystems. 2021 Jul 6;6(4):e00250-21. doi: 10.1128/mSystems.00250-21 (PMC8407424; doi:10.1128/mSystems.00250-21)
Supplement: DATA SET S1 [file msystems.00250-21-sd001.xlsx]

## Sheet: Data Set S1
Strain	ETC complex		Enzyme	Subunit	Gene	IMG locus tag
Acidobacteriaceae bacterium KBS 83	ACIII + CIV	Alternative complex III	quinol—cytochrome-c reductase (alternative)	pentahemic cytochrome c subunit	actA	G002DRAFT_04888
				molybdopterin oxidoreductase, iron-sulfur binding subunit	actB	G002DRAFT_04889
				transmembrane subunit (NrfD family)	actC	G002DRAFT_04890
				unknown function (DUF3341)	actD	G002DRAFT_04891
				monohemic cytochrome c subunit	actE	G002DRAFT_04892
				transmembrane subunit	actF	G002DRAFT_04893
				unknown function	actG	G002DRAFT_04894
				SCO1/SenC family chaperone	sco	G002DRAFT_04895
		Complex IV	caa3-type cytochrome c oxidase HCO subfamily A2	subunit II	ctaC	G002DRAFT_04896
				subunit I (catalytic)	ctaD	G002DRAFT_04897
	CIII + CIV	Complex IV	caa3-type cytochrome c oxidase HCO subfamily A1	subunit II	ctaC	G002DRAFT_03418
				subunit I (catalytic)	ctaD	G002DRAFT_03417
				subunit III	ctaE	G002DRAFT_03416
				subunit IV	ctaF-like	G002DRAFT_03415
		bc1 complex	ubiquinol—cytochrome-c reductase	cytochrome c subunit	petC	G002DRAFT_03414
				Rieske [2Fe-2S] iron-sulfur subunit	petA	G002DRAFT_03413
				cytochrome b subunit	petB	G002DRAFT_03412
				cytochrome c assembly factor	catG	G002DRAFT_03411
	CIII + CIV	Complex IV	caa3-type cytochrome c oxidase HCO subfamily A1	subunit II	ctaC	G002DRAFT_04165
				subunit I (catalytic)	ctaD	G002DRAFT_04166
				subunit III	ctaE	G002DRAFT_04167
				subunit IV	ctaF-like	G002DRAFT_04168
		bc1 complex	ubiquinol—cytochrome-c reductase	cytochrome c subunit	petC	G002DRAFT_04169
				Rieske [2Fe-2S] iron-sulfur subunit	petA	G002DRAFT_04170
				cytochrome b subunit	petB	G002DRAFT_04171
				cytochrome c assembly factor	catG	G002DRAFT_04172
	CIV	Complex IV	caa3-type cytochrome c oxidase HCO subfamily A1	subunit II	ctaC	G002DRAFT_03883
				subunit I (catalytic)	ctaD	G002DRAFT_03882
				subunit III	ctaE	G002DRAFT_03881
Terriglobus sp. TAA 43	CIII + CIV	Complex IV	caa3-type cytochrome c oxidase HCO subfamily A1	subunit II	ctaC	M504DRAFT_2705
				subunit I (catalytic)	ctaD	M504DRAFT_2704
				subunit III	ctaE	M504DRAFT_2703
				subunit IV	ctaF-like	M504DRAFT_2702
		bc1 complex	ubiquinol—cytochrome-c reductase	cytochrome c subunit	petC	M504DRAFT_2701
				Rieske [2Fe-2S] iron-sulfur subunit	petA	M504DRAFT_2700
				cytochrome b subunit	petB	M504DRAFT_2699
				cytochrome c assembly factor	catG	M504DRAFT_2698
	ACIII + CIV	Alternative complex III	quinol—cytochrome-c reductase (alternative)	pentahemic cytochrome c subunit	actA	M504DRAFT_1885
				molybdopterin oxidoreductase, iron-sulfur binding subunit	actB	M504DRAFT_1884
				transmembrane subunit (NrfD family)	actC	M504DRAFT_1883
				unknown function (DUF3341)	actD	M504DRAFT_1882
				monohemic cytochrome c subunit	actE	M504DRAFT_1881
				transmembrane subunit	actF	M504DRAFT_1880
				unknown function	actG	M504DRAFT_1879
				SCO1/SenC family chaperone	sco	M504DRAFT_1878
		Complex IV	caa3-type cytochrome c oxidase HCO subfamily A2	subunit II	ctaC	M504DRAFT_1877
				subunit I (catalytic)	ctaD	M504DRAFT_1876
				subunit III	catE	M504DRAFT_1875
				subunit IV	catF	M504DRAFT_1874
	CIV	Complex IV	caa3-type cytochrome c oxidase HCO subfamily A2	subunit I (catalytic)	ctaD	M504DRAFT_1755
Terrigobus roseus KBS 63	ACIII + CIV	Alternative complex III	quinol—cytochrome-c reductase (alternative)	pentahemic cytochrome c subunit	actA	Terro_0283
				molybdopterin oxidoreductase, iron-sulfur binding subunit	actB	Terro_0284
				transmembrane subunit (NrfD family)	actC	Terro_0285
				unknown function (DUF3341)	actD	Terro_0286
				monohemic cytochrome c subunit	actE	Terro_0287
				transmembrane subunit	actF	Terro_0288
				unknown function	actG	Terro_0289
				SCO1/SenC family chaperone	sco	Terro_0290
		Complex IV	caa3-type cytochrome c oxidase HCO subfamily A1	subunit II	ctaC	Terro_0291
				subunit I (catalytic)	ctaD	Terro_0292
				subunit III	ctaE	Terro_0293
				subunit IV	ctaF-like	Terro_0294
	CIV	Complex IV	caa3-type cytochrome c oxidase HCO subfamily A2	subunit I (catalytic), stand alone SU	ctaD	Terro_4044
	CIV	Complex IV	cbb3-type cytochrome c oxidase HCO family C	subunit I (catalytic)	ccoN	Terro_4248
				unknown function	cco-gene	Terro_4249
				subunit II	ccoO	Terro_4250
Edaphobacter sp. TAA 166	CIII + CIV	Complex IV	caa3-type cytochrome c oxidase HCO subfamily A1	subunit II	ctaC	H979DRAFT_4939
				subunit I (catalytic)	ctaD	H979DRAFT_4938
				subunit III	ctaE	H979DRAFT_4937
				subunit IV	ctaF-like	H979DRAFT_4936
		bc1 complex	ubiquinol—cytochrome-c reductase	cytochrome c subunit	petC	H979DRAFT_4935
				Rieske [2Fe-2S] iron-sulfur subunit	petA	H979DRAFT_4934
				cytochrome b subunit	petB	H979DRAFT_4933
				cytochrome c assembly factor	catG	H979DRAFT_4932
	ACIII + CIV	Alternative complex III	quinol—cytochrome-c reductase (alternative)	pentahemic cytochrome c subunit	actA	H979DRAFT_2553
				molybdopterin oxidoreductase, iron-sulfur binding subunit	actB	H979DRAFT_2554
				transmembrane subunit (NrfD family)	actC	H979DRAFT_2555
				unknown function (DUF3341)	actD	H979DRAFT_2556
				monohemic cytochrome c subunit	actE	H979DRAFT_2557
				transmembrane subunit	actF	H979DRAFT_2558
				unknown function	actG	H979DRAFT_2559
				SCO1/SenC family chaperone	sco	H979DRAFT_2560
		Complex IV	caa3-type cytochrome c oxidase HCO subfamily A2	subunit II	ctaC	H979DRAFT_2561
				subunit I (catalytic)	ctaD	H979DRAFT_2562
				subunit III	ctaE	H979DRAFT_2563
				subunit IV	ctaF-like	H979DRAFT_2564
	CIV	Complex IV	cytochrome bd-type quinol oxidase	subunit II	cydB	H979DRAFT_5220
				subunit I (catalytic)	cydA	H979DRAFT_5221
Acidobacterium capsulatum 161	CIII + CIV	Complex IV	caa3-type cytochrome c oxidase HCO subfamily A1	subunit II	ctaC	ACP_2435
				subunit I (catalytic)	ctaD	ACP_2437
				subunit III	ctaE	ACP_2438
				alternative subunit III, stand alone SU, not in operon	coxO	ACP_0457
				subunit IV	ctaF-like	ACP_2439
		bc1 complex	ubiquinol—cytochrome-c reductase	cytochrome c subunit	petC	ACP_2440
				Rieske [2Fe-2S] iron-sulfur subunit	petA	ACP_2441
				cytochrome b subunit	petB	ACP_2442
	CIV	Complex IV	cbb3-type cytochrome c oxidase HCO family C	subunit I (catalytic)	ccoN	ACP_0885
				unknown function	cco-gene	ACP_0887
				subunit II	ccoO	ACP_0888
	CIV	Complex IV	cytochrome bd-type quinol oxidase	subunit II	cydB	ACP_0467
				subunit I (catalytic)	cydA	ACP_0468
