# Supplementary material for: Microaerobic Lifestyle at Nanomolar O2 Concentrations Mediated by Low-Affinity Terminal Oxidases in Abundant Soil Bacteria
Source: mSystems. 2021 Jul 6;6(4):e00250-21. doi: 10.1128/mSystems.00250-21 (PMC8407424; doi:10.1128/mSystems.00250-21)
Supplement: DATA SET S2 [file msystems.00250-21-sd002.xlsx]

## Sheet: Data Set S2
Strain	ETC complex		Enzyme	Subunit	Gene	IMG locus tag	log2FC 10 -> 0.1 µMO2t60	padj	log2FC 10 -> 0.001 µMO2t60	padj	Transcripts per million (TPMs) for each replicate of Acidobacteriaceae sp. KBS 83
											KBS83-R1-10µM-t60	KBS83-R3-10µM-t60	KBS83-R4-10µM-t60	KBS83-R1-0.1µM-t60	KBS83-R3-0.1µM-t60	KBS83-R4-0.1µM-t60	KBS83-R1-0.001µM-t60	KBS83-R3-0.001µM-t60	KBS83-R4-0.001µM-t60
Acidobacteriaceae bacterium KBS 83	Superoperon ACIII + CIV	Alternative complex III	quinol—cytochrome-c reductase (alternative)	pentahemic cytochrome c subunit	actA	G002DRAFT_04888	-1.0726	3.09645e-07	-1.16123	1.16889e-08	329	324	337	79	162	142	67	143	126
				molybdopterin oxidoreductase, iron-sulfur binding subunit	actB	G002DRAFT_04889	-0.516828	0.0146572	-0.43202	0.0369446	129	165	131	60	83	90	59	85	85
				transmembrane subunit (NrfD family)	actC	G002DRAFT_04890	-1.14199	0.000110801	-1.2121	2.406e-05	174	244	177	41	84	98	27	88	95
				unknown function (DUF3341)	actD	G002DRAFT_04891	-0.605089	0.00321111	-0.675483	0.000658669	148	204	162	71	101	92	51	99	89
				monohemic cytochrome c subunit	actE	G002DRAFT_04892	-0.958021	3.93911e-06	-0.949091	2.78228e-06	160	243	170	59	87	82	47	98	75
				transmembrane subunit	actF	G002DRAFT_04893	-1.18478	3.17588e-07	-1.17717	1.97929e-07	207	251	195	69	75	80	64	73	72
				unknown function	actG	G002DRAFT_04894	-1.34727	5.33424e-13	-0.582406	0.0372345	374	370	385	271	197	205	182	191	178
				SCO1/SenC family chaperone	sco	G002DRAFT_04895	-0.819651	0.0256129	-0.84082	0.0171329	205	188	209	123	82	75	117	75	64
		Complex IV	caa3-type cytochrome c oxidase HCO subfamily A2	subunit II	ctaC	G002DRAFT_04896	-1.34727	5.33424e-13	-1.28474	3.28422e-12	218	250	224	63	78	72	58	78	71
				subunit I (catalytic)	ctaD	G002DRAFT_04897	-0.202188	0.408505	-0.0862041	0.726076	236	242	244	104	202	207	100	205	216
	Superoperon CIII + CIV	Complex IV	caa3-type cytochrome c oxidase HCO subfamily A1	subunit II	ctaC	G002DRAFT_03418	0.545161	0.189198	0.447307	0.265643	436	377	427	781	350	424	658	310	366
				subunit I (catalytic)	ctaD	G002DRAFT_03417	0.739689	0.00256404	0.696747	0.00336457	172	147	155	240	163	221	191	164	204
				subunit III	ctaE	G002DRAFT_03416	-0.370846	0.242799	-0.390333	0.193738	133	159	140	85	74	105	72	70	102
				subunit IV	ctaF-like	G002DRAFT_03415	-0.177771	0.696047	-0.0589428	0.893195	127	170	129	105	85	112	123	79	101
		bc1 complex	ubiquinol—cytochrome-c reductase	cytochrome c subunit	petC	G002DRAFT_03414	0.815886	0.127112	1.03765	0.0375132	109	159	106	287	143	154	371	140	138
				Rieske [2Fe-2S] iron-sulfur subunit	petA	G002DRAFT_03413	0.45651	0.337444	0.407724	0.365204	120	171	125	232	127	121	184	127	113
				cytochrome b subunit	petB	G002DRAFT_03412	0.282416	0.503725	0.335818	0.394159	142	187	135	190	123	141	172	124	138
				cytochrome c assembly factor	catG	G002DRAFT_03411	-0.245969	0.621613	-0.163323	0.731565	34	41	37	39	22	20	37	22	20
	Superoperon CIII + CIV	Complex IV	caa3-type cytochrome c oxidase HCO subfamily A1	subunit II	ctaC	G002DRAFT_04165	-0.611956	0.341227	-1.01353	0.104978	3	3	2	1	2	1	1	1	0
				subunit I (catalytic)	ctaD	G002DRAFT_04166	-0.741156	0.123768	-1.2324	0.01197	2	2	3	1	1	1	0	1	1
				subunit III	ctaE	G002DRAFT_04167	-0.482593	0.411152	-0.389621	0.501284	6	3	4	1	3	3	2	1	3
				subunit IV	ctaF-like	G002DRAFT_04168	-0.0561033	0.918312	-0.215378	0.664296	4	3	3	3	3	2	2	2	2
		bc1 complex	ubiquinol—cytochrome-c reductase	cytochrome c subunit	petC	G002DRAFT_04169	0.627514	0.289109	0.674077	0.238317	2	1	2	3	2	2	2	3	1
				Rieske [2Fe-2S] iron-sulfur subunit	petA	G002DRAFT_04170	0.590298	0.456865	0.989231	0.164394	1	2	1	3	2	1	2	3	2
				cytochrome b subunit	petB	G002DRAFT_04171	-0.714649	0.0071843	-0.550521	0.0381982	14	9	15	4	6	7	5	6	8
				cytochrome c assembly factor	catG	G002DRAFT_04172	-0.839344	0.211094	-1.74201	0.0142152	2	3	3	1	1	2	0	0	1
	CIV	Complex IV	caa3-type cytochrome c oxidase HCO subfamily A1	subunit II	ctaC	G002DRAFT_03883	-0.0411152	0.903951	-0.206026	0.481197	18	18	18	12	13	16	9	11	13
				subunit I (catalytic)	ctaD	G002DRAFT_03882	-0.338231	0.340688	0.0611762	0.869392	15	16	17	8	11	12	13	11	11
				subunit III	ctaE	G002DRAFT_03881	0.57749	0.172428	0.593977	0.140231	130	128	156	207	144	154	231	124	124
Strain	ETC complex		Enzyme	Subunit	Gene	IMG locus tag	log2FC 10 -> 0.1 µMO2t60	padj	log2FC 10 -> 0.001 µMO2t60	padj	Transcripts per million (TPMs) for each replicate of T. roseus KBS 63
											TRS-R1-10µM-t60	TRS-R2-10µM-t60	TRS-R3-10µM-t60	TRS-R1-0.1µM-t60	TRS-R2-0.1µM-t60	TRS-R3-0.1µM-t60	TRS-R1-0.001µM-t10	TRS-R2-0.001µM-t10	TRS-R3-0.001µM-t10	TRS-R1-0.001µM-t60	TRS-R2-0.001µM-t60	TRS-R3-0.001µM-t60	TRS-R2-0µM-t15	TRS-R1-0µM-t15	TRS-R3-0µM-t15
Terrigobus roseus KBS 63	Superoperon ACIII + CIV	Alternative complex III	quinol—cytochrome-c reductase (alternative)	pentahemic cytochrome c subunit	actA	Terro_0283	-0.0318506	0.939853	0.065461	0.858701	1129	829	891	826	585	171	916	474	202	930	517	215	578	855	163
				molybdopterin oxidoreductase, iron-sulfur binding subunit	actB	Terro_0284	0.417198	0.150592	0.481443	0.0433694	947	649	769	893	561	225	902	522	255	916	541	265	585	896	256
				transmembrane subunit (NrfD family)	actC	Terro_0285	1.06739	0.000398383	0.985168	0.000139217	1020	726	842	1538	962	410	1558	723	335	1561	745	439	975	1758	396
				unknown function (DUF3341)	actD	Terro_0286	0.995309	0.00199749	0.987803	0.000550898	655	502	603	991	665	236	822	726	286	953	657	257	625	978	290
				monohemic cytochrome c subunit	actE	Terro_0287	0.400774	0.265948	0.388385	0.210904	657	482	581	708	408	156	699	367	141	722	379	165	408	678	170
				transmembrane subunit	actF	Terro_0288	0.319893	1.31999e-10	0.370814	0.256507	611	409	542	603	354	125	506	325	140	606	366	141	331	623	164
				unknown function	actG	Terro_0289	1.21757	3.67443e-05	1.28248	2.13042e-15	1136	914	1155	1388	1172	901	1392	973	956	1411	1142	1039	1168	1439	941
				SCO1/SenC family chaperone	sco	Terro_0290	0.694037	0.0942215	0.611305	5.6347e-05	715	578	708	536	532	417	576	419	334	540	436	422	500	519	362
		Complex IV	caa3-type cytochrome c oxidase HCO subfamily A1	subunit II	ctaC	Terro_0291	0.34424	1.38311e-17	0.421682	0.0100909	799	529	773	543	416	286	673	333	295	620	364	334	443	557	326
				subunit I (catalytic)	ctaD	Terro_0292	1.70042	0.251014	1.5053	2.27061e-14	1246	938	1118	2002	1544	1406	1850	1233	995	1848	1113	1399	1656	2393	1313
				subunit III	ctaE	Terro_0293	0.27993	0.242837	0.366924	0.0752234	857	591	799	491	418	344	505	346	422	578	420	349	374	500	353
				subunit IV	ctaF-like	Terro_0294	0.261699	0.242837	0.225874	0.29003	886	620	882	502	461	348	491	426	349	557	441	307	384	488	413
	CIV	Complex IV	caa3-type cytochrome c oxidase HCO subfamily A2	subunit I (catalytic), stand alone SU	ctaD	Terro_4044	1.52955	1.39092e-14	1.47172	1.37967e-18	287	937	1862	473	1329	1868	466	1268	1829	439	1264	1889	1467	473	1974
	CIV	Complex IV	cbb3-type cytochrome c oxidase HCO family C	subunit I (catalytic)	ccoN	Terro_4248	-1.11871	0.103941	-1.53002	0.0355517	4	4	8	0	1	2	1	0	0	0	1	1	1	1	1
				unknown function	cco-gene	Terro_4249	-1.50666	0.190912	-0.971952	0.37314	4	3	10	1	1	1	2	0	3	1	0	2	2	1	0
				subunit II	ccoO	Terro_4250	-0.997503	0.0408126	-0.872107	0.0653207	5	5	12	1	1	3	1	2	4	1	1	3	1	1	1
Strain	ETC complex		Enzyme	Subunit	Gene	IMG locus tag	log2FC 10 -> 0.1 µMO2t60	padj	log2FC 10 -> 0.001 µMO2t60	padj	Transcripts per million (TPMs) for each replicate of A. capsulatum 166
											ACP-R1-10µM-t60	ACP-R3-10µM-t60	ACP-R4-10µM-t60	ACP-R1-0.1µM-t60	ACP-R3-0.1µM-t60	ACP-R4-0.1µM-t60	ACP-R1-0.001µM-t10	ACP-R3-0.001µM-t10	ACP-R4-0.001µM-t10	ACP-R1-0.001µM-t60	ACP-R3-0.001µM-t60	ACP-R4-0.001µM-t60
Acidobacterium capsulatum 161	Superoperon CIII + CIV	Complex IV	caa3-type cytochrome c oxidase HCO subfamily A1	subunit II	ctaC	ACP_2435	1.01219	7.44677e-28	1.03624	5.15195e-18	1157.86	1186.02	1294.61	1338.19	1476.34	1413.95	1214.78	1397.94	1419.36	1225.85	1427.95	1362.51
				subunit I (catalytic)	ctaD	ACP_2437	-0.289459	0.000444784	-0.165284	0.135334	760.815	765.469	862.591	385.468	316.955	427.714	362.046	349.796	445.553	353.53	344.979	452.445
				subunit III	ctaE	ACP_2438	-0.818622	3.98834e-11	-0.721288	2.28666e-07	660.499	651.824	773.932	257.812	170.921	265.025	259.732	190.408	270.45	234.932	176.28	280.748
				alternative subunit III, stand alone SU, not in operon	coxO	ACP_0457	4.52474	3.39475e-249	4.55199	2.69284e-185	86.8273	69.6294	54.88	1044.09	1164.04	648.64	987.08	1146.7	645.982	970.135	1129.25	614.704
				subunit IV	ctaF-like	ACP_2439	-1.22609	3.50193e-12	-1.04338	5.74245e-08	500.961	531.253	668.013	178.144	106.819	147.33	177.133	113.558	149.707	185.263	112.871	156.261
		bc1 complex	ubiquinol—cytochrome-c reductase	cytochrome c subunit	petC	ACP_2440	-1.31981	1.6888e-14	-1.13559	2.89173e-10	688.076	698.737	822.627	214.569	152.228	155.966	219.71	163.063	152.16	214.138	165.79	167.675
				Rieske [2Fe-2S] iron-sulfur subunit	petA	ACP_2441	-1.01049	1.28609e-07	-0.789485	9.90492e-05	696.816	697.115	841.006	254.134	224.388	179.079	260.797	240.726	177.661	272.726	243.58	191.221
				cytochrome b subunit	petB	ACP_2442	-0.765074	6.30364e-06	-0.451947	0.00973649	563.227	592.057	755.028	210.505	234.126	208.211	219.673	256.917	193.181	243.644	271.418	235.113
	CIV	Complex IV	cbb3-type cytochrome c oxidase HCO family C	subunit I (catalytic)	ccoN	ACP_0885	-2.68346	4.76804e-18	-3.60491	1.87034e-22	12.888	10.7799	13.858	1.15824	1.25267	0.897961	0.541601	0.338336	0.979625	0.374581	0.575371	0.718411
				unknown function	cco-gene	ACP_0887	-2.23276	9.36104e-07	-3.10315	3.7286e-08	13.0577	11.6761	13.5978	1.36617	1.1584	2.30663	0.715491	0.957781	1.54065	0.176731	1.20925	1.09508
				subunit II	ccoO	ACP_0888	-3.63846	1.28425e-32	-3.29003	5.25242e-24	23.1388	19.8147	18.3083	0.79386	1.1753	0.921929	0.73143	0.996295	0.895249	0.456423	1.44997	1.64975
	CIV	Complex IV	cytochrome bd-type quinol oxidase	subunit II	cydB	ACP_0467	0.300187	0.00104306	0.484306	4.51361e-06	1643.18	1460.35	1874.49	1040.24	1048.58	1467.03	1070.97	1161.65	1408.65	1044.95	1172.89	1554.45
				subunit I (catalytic)	cydA	ACP_0468	0.977174	2.77315e-25	1.02761	3.25273e-20	2672.54	2324.11	2609.02	2638.4	2799.23	3197.38	2738	2968.78	3054.24	2487.27	2818.17	3037.19
	Housekeeping genes		DNA-directed RNA polymerase	beta subunit	rpoB	ACP_2928	-2.07644	2.54461e-118	-1.98477	1.86792e-71	401.41	427.467	556.388	49.901	61.9523	78.669	47.6153	61.86	73.4213	48.5081	64.1637	76.6538
				beta' subunit	rpoC	ACP_2929	-1.43482	2.60931e-17	-1.23131	3.62569e-12	370.697	413.138	537.472	92.7553	95.3543	94.4814	92.4972	101.414	84.176	99.2751	107.81	93.5887
ETC = electron transport chain; log2FC = log2 fold changes between two O2 concentrations, p adj = adjusted P value by the Benjamini–Hochberg procedure calculated in DESeq2; µM = µmol O2 L-1; R = replicate; t60/t10/t15 = sampling timepoint after 60/10/15 min at the respective O2 concentration.0.001 µmol O2 L-1 = apparent anoxia: O2 was still supplied (3.8-10.1 µmol O2 min-1) but no longer determin…
